# Supplementary material for: Overexpression of Escherichia coli yaiX Confers Multidrug Resistance and Enhances Virulence in the Silkworm Infection Model
Source: Microbiol Immunol. 2026 Feb 25;70(4):193–205. doi: 10.1111/1348-0421.70049 (PMC13058169; doi:10.1111/1348-0421.70049)
Supplement: Supplementary file 2 — Table S1: Genes whose overexpression increased bacterial survival in silkworms [file MIM-70-193-s001.xlsx]

## Sheet: Sheet1
Table S1 Genes whose overexpression increased bacterial survival in silkworms
Plate No.	gene	Occupancy in the first screening [%]	Occupancy in the second screening [%]
1	leuD	86	0
2	yaeI	95	0
3	ykgM	100	63.6364
4	yahL	40	81.8182
4	yaiX	35	100
5	ybaL	52	0
6	eutH	52	0
7	dcuC	65	0
7	ybeX	25	24.812
8	mngB	48	0
8	sucC	38	0
9	sucC	48	0
9	ybjG	29	ND
10	aspC	24	9.09091
10	ycbB	48	9.09
11	yafU	30	50
12	tynA	25	8.25688
12	treA	35	0
13	cysB	95	83.3333
14	clcB	45	24.812
14	mdtK	30	58.3333
15	gatD	26	100
15	wbbH	26	66.6667
15	ydjJ	42	0
16	yneF	65	0
17	yecO	100	0
18	ydeF	80	41.5205
19	yeeY	53	45.454
19	ycgZ	47	16.66
20	ycgY	100	75
21	fliS	100	16.6667
22	vsr	65	16.6667
22	ybcV	35	75
23	guaA	100	0
24	ompC	45	9.09
25	hisS	100	8.25688
26	pepP	70	0
27	yehW	100	18.0328
28	upp	90	41.5205
29	hypB	50	36.3636
29	norR	40	0
30	cpdA	79	50
31	elaA	55	16.666
32	yfiM	75	100
33	ebgC	62	91.6667
34	ade	54	25
35	nikA	56	30.0699
35	envZ	33	83.3333
36	yiaK	70	91.6667
37	ycjR	50	60
37	aspA	50	100
38	yrbC	33	83.3333
38	elbB	67	8.25688
39	nikD	59	83.3333
39	rpsC	41	0
40	rfaD	35	18.1818
40	pdeH	30	27.27
40	gadE	25	0
41	yaiX	79	ND
42	phnH	40	63.6364
42	ulaE	60	91.6667
43	glpE	53	50
43	rpmJ	26	66.7
44	yifE	100	83.3333
45	yjcH	100	81.8182
46	yjgX	70	24.812
47	mokC	71	54.5
48	ykgM	47	ND
49	ymfS	50	66.6667
49	yedS	50	0
50	stfE	100	0
51	ygeQ	50	0
52	yihV	45	33.3333
52	hcr	65	0
53	ydaM	61	8.33333
53	ykfC	39	0
54	yaiX	53	ND
55	ybdM	33	20
55	ylbE	39	66.6667
55	yeiL	28	50
56	paaA	47	54.5455
For each plate of the ASKA library, the in silkworm survival assay shown in Figure 1A was performed. Strains with an occupancy rate greater than 25% in each plate are listed. These candidate strains were subsequently tested in a 1:1 competition assay against the EV strain. The table shows the ASKA library plate number, the gene overexpressed in strains with a survival advantage, the occupancy rat…
